# Supplementary material for: Characterization of the microenvironment of diabetic foot ulcers and potential drug identification based on scRNA-seq
Source: Front Endocrinol (Lausanne). 2023 Jan 4;13:997880. doi: 10.3389/fendo.2022.997880 (PMC9845942; doi:10.3389/fendo.2022.997880)
Supplement: Supplementary file 1 [file DataSheet_1.zip]

Archive with 7 entries (6 files):
- Data Sheet/Table S1 statePercent.txt
- Data Sheet/Table S2 clusterGene.txt
- Data Sheet/Table S3 Cell markers for different cell clusters.txt
- Data Sheet/Table S4 scScore.xlsx
- Data Sheet/Table S5 Drug target genes of diabetic foot ulcers.txt
- Data Sheet/Table S6 Primer sequence information for RT-PCR.xlsx
- Data Sheet/
