# Supplementary material for: Characterization of the microenvironment of diabetic foot ulcers and potential drug identification based on scRNA-seq
Source: Front Endocrinol (Lausanne). 2023 Jan 4;13:997880. doi: 10.3389/fendo.2022.997880 (PMC9845942; doi:10.3389/fendo.2022.997880)
Supplement: Supplementary file 1 [file DataSheet_1.zip › Data Sheet/Table S1 statePercent.txt]

cluster 1	cluster 2	cluster 3	cluster 4	cluster 5	cluster 6	cluster 7	cluster 8	cluster 9	cluster 10	cluster 11	cluster 12	cluster 13	cluster 14	cluster 15	cluster 16	cluster 17	cluster 18	cluster 19	cluster 20	cluster 21	cluster 22	cluster 23	cluster 24	cluster 25	cluster 26	cluster 27	cluster 28	cluster 29
Non-diabetic	0.302406657669816	0.415332362930616	0.456088758187408	0.409117647058824	0.32554902567275	0.388342018915267	0.541075354787128	0.206251425963952	0.366312346688471	0.398096304591265	0.353578557171372	0.251055537512179	0.219649354945418	0.462	0.363081099423142	0.42472917444901	0.374167776298269	0.215355805243446	0.384687646782527	0.493188010899183	0.398186889818689	0.505813953488372	0.462151394422311	0.62962962962963	0.552897884084637	0.424145299145299	0.543610547667343	0.4	0.838235294117647
Non-DFU Diabetic	0.152159244264507	0.178311499272198	0.122978211469055	0.132647058823529	0.116764614908753	0.106929164254005	0.126324205476714	0.0691307323750856	0.113382393022622	0.160974244120941	0.189335614485315	0.114647612861319	0.108501488587496	0.124	0.186969799796403	0.0687336570788196	0.11185086551265	0.129681647940075	0.217942696101456	0.0975476839237057	0.187587168758717	0.115552325581395	0.156175298804781	0.131393298059965	0.0929162833486661	0.224358974358974	0.137931034482759	0.252830188679245	0
DFU	0.545434098065677	0.406356137797186	0.420933030343537	0.458235294117647	0.557686359418497	0.504728816830728	0.332600439736158	0.724617841660963	0.520305260288907	0.440929451287794	0.457085828343313	0.634296849626502	0.671849156467086	0.414	0.449949100780455	0.50653716847217	0.513981358189081	0.654962546816479	0.397369657116017	0.409264305177112	0.414225941422594	0.378633720930233	0.381673306772908	0.238977072310406	0.354185832566697	0.351495726495726	0.318458417849899	0.347169811320755	0.161764705882353
