# Supplementary material for: Characterization of the microenvironment of diabetic foot ulcers and potential drug identification based on scRNA-seq
Source: Front Endocrinol (Lausanne). 2023 Jan 4;13:997880. doi: 10.3389/fendo.2022.997880 (PMC9845942; doi:10.3389/fendo.2022.997880)
Supplement: Supplementary file 1 [file DataSheet_1.zip › Data Sheet/Table S2 clusterGene.txt]

0	CLU,CFD,TNFAIP6,LUM,IGFBP6,FBN1,HTRA1,TIMP3,POSTN,CRTAC1,ELN,DCN,IGFBP5,AEBP1,FBLN1,NBL1,PI16,IGFBP4,C1R,ANGPTL2,CCDC80,MMP2,SFRP2,UAP1,WISP2,THBS4,FMOD,FABP3,ADAMTS5,ACKR3,RGS3,PCOLCE2,FBLN2,COL6A1,SERPINF1,MXRA5,C1QTNF3,LEPR,RARRES2,CTHRC1,TNXB,FAM180A,SCARA5,DPT,F10,NOVA1,ANGPTL1,C1S,CYBRD1,ECM1,SCX,CD248,PDGFRL,ADAMTS2,PCOLCE,FAP,VGLL3,BASP1,COL14A1,CLMP,MEG3,CRABP2,NTRK2,LAMA2,CLEC3B,SVEP1,H…
1	CFH,APOE,C3,PLPP3,VCAN,FGFBP2,IL11RA,VMO1,TMEM176A,GPC3,LINC01436,FXYD1,TWIST1,ABCA10,PDGFD,BICC1,PTGFR,SRPX,DCLK1,CCDC146,SLIT2,BHLHE41,DIO2,OLFML2B,FMO1,ARC,FLNB,LAMC3,F2R,SCG2
2	TXN,DMKN,HSPB1,DAPL1,PMAIP1,NDRG1,NDUFA4L2,GJA1,CLEC2B,PHGDH,HES5,UBR4,GALNT6,TRIM7,HMGCS1,RBP1,NUDT8,GATM,DNAJA4,DNAJB6,GATA3,ACAT2,TMEM154,RGS14,RPS6KB2,FAM84A,GDPD3,IRF6,PRRG4,MIB2,EXPH5,LTB4R,METRNL,RAB38,DLX5,SYTL1,TMEM79,RAB3D,PPP1R14C,GIPC1,B3GNT5,RAPGEFL1,IL18,TPD52,CDCP1,STAP2,ZNF185,BNIPL,NDFIP2,HSPA4L,KCTD1,KCNK6,MSMO1,SQLE,DSC2,DUOX1,LRRC15,PTHLH,PYGL,MDFI,DDIT4,IGFBP2
3	CCL19,FILIP1L,STEAP4,SYNPO2,EPS8,INPP4B,GUCY1A2,PLPPR4,ITGA7,FHL5,RERG,MRVI1,ABCC9,CHN1,PARM1,PDE5A,CREB5,PRDM1,HEYL,OSR2,SERPINI1,HIST1H2BG
4	THY1,IER5L,CARMN,PAG1,SERPINI1,SEPT4,C20orf27,ABCC9,HIGD1B,GUCY1A2,LURAP1L,GJC1,ITGA7,RERG,PLPPR4,FRMD3,CD55,SPON2,IFITM1,RGS4,GDF15,SPRY4,RASGRP2,HSPA6,F3,C9orf47,MAP1A,HSD3B7,PAPPA,CHN1,CD4,DNAJB4,BDKRB1,FN1,EMP3,CREB3L1,CMKLR1,PTGER1,CCL5,ISLR
5	RRAD,GEM,RAMP1,ADRA2A,GDF15,PLN,PDE5A,TBX2-AS1,FHL5,CAP2,KLHL23,ENTPD3,KCNE4,AVPR1A,TNFRSF21,MSX1,MBNL1-AS1,CCL3,MAP3K7CL,SUSD2,C20orf27,CDKN1A,CH25H,DNAJC27,ZNF331,DNAJC18,CYCS,CXCL8
6	COL17A1,WNT4,ITGA2,TMEM134,TRIM29,SLC7A11,LAMB3,ITGB4,IRF6,EXPH5,MIB2,PCDH7,NDFIP2,IL18,FAM83H,IRX2,QPCT,SLC7A1,LAMC2,LBH,SLC20A1,SESN3,GPR155,TNF,PLXNC1,FRMD4B,FBLIM1,HIST1H1C,LSAMP
7	HLA-DRA,LYZ,CD74,HLA-DRB1,HLA-DPA1,HLA-DPB1,HLA-DQB1,HLA-DQA1,CCL4L2,CCL4,LTB,GPR183,COTL1,RGS2,IRF8,CPVL,BCL2A1,C15orf48,RGS1,PPIF,NABP1,CD83,LST1,IL1B,PLEK2,AP1S2,GATA2,AIF1,OTUD1,BIRC3,ALOX5AP,NR4A3,FCGR2B,MNDA,CSF2RA,NLRP3,RASSF4,REL,CORO1A,CLEC7A,SRGN,PHACTR1,CD86,THAP2,BID,IFI30,MRC1,HCAR2,HLA-DMB,C1orf162,EGR2,IGSF6,NFKBID,IL10RA,ZNF331,CYTIP,IRF4,DAPP1,MS4A6A,CFP,RAB11FIP1,CCL3,SPI1,JAML,…
8	OGN,CCBE1,RBP5,BMP2,ENPP1,FSTL1,PID1,GAS1,RCAN1,OLFML3,LOX,AKR1C2,HILPDA,BHLHE41,COL8A2,UGP2,C9orf47,AKR1C3,SCD,HSPH1,AKR1C1,MGST1,PDLIM3,DRAM1,SERPINE2,RGS16,PLIN2,VCAM1,CFL2,HAS2,RUNX2,THBS1,G0S2,UCHL1,KBTBD7,METRNL,CHI3L2,AKR1B1,P4HA2,RAB32,C2
9	COL23A1,PAM,APCDD1,PCSK1N,CYP26B1,PRRX2,F2R,STC2,LAMC3,NKD2,EMID1,PTK7,SPON1,PYCR1,COL13A1,SSC5D,CNTFR,MASP1,MEST,GREM1,PTGFR,FAM20A,COL7A1,MMP11,HIST1H2AC,MME
10	HSPA1A,GADD45B,ZFP36,JUNB,COL4A1,SRP14,HSPG2,TSC22D1,IFI27,C2CD4B,RHOB,PGF,RBP7,COL4A2,KCTD12,CD93,SLC9A3R2,IL32,NID2,CAV1,COL15A1,SOX17,SOCS3,ATP13A3,ENPP2,ICAM2,CRYBG3,KLF2,ARL6IP1,ADAMTS1,CXCL12,SLC6A6,MCAM,RAMP2,LAMB1,A2M,FLT1,NEAT1,PDGFB,CLEC14A,WARS,SPRY1,CDH5,HEY1,OCIAD2,ARHGAP18,ABL2,PCDH17,NES,EPAS1,TP53I11,SPARC,COL18A1,TUBA1A,INSR,APOLD1,ADGRF5,EMCN,MECOM,CX3CL1,EDN1,PODXL,SLFN5,FAM198…
11	TNFSF14,ACAP1,IKZF1,CD3G,HPGD,CD3E,CD3D,CD2
12	TNFRSF18,CTSW,KLRB1,CD7,CD69,TNFRSF4,CD52,PTGER4,PTPRC,ACAP1,PTPN7,CYTIP,CD48,IL2RG,SLA,SCN1B,SPOCK2,RHOH,BIN2,MIR155HG,CD3E,CXCR4,CCR6
13	RERG,ANK2
14	ACKR1,VWF,TMSB4X,EGFL7,PDLIM1,SELE,ID1,SPARCL1,SOX18,CLDN5,GRASP,ICAM1,SNHG7,AQP1,SLC2A3,HYAL2,NPDC1,ITM2A,YPEL2,NRN1,ZNF385D,DOC2B,CCL14,LRRC32,VWA1,STOM,MMRN2,CMIP,CYP1B1,ADAMTS4,PLAT,IL1R1,DUSP23,RASA4,PLVAP,CSF2RB,CDC42EP3,SEC14L1,CNTNAP3B,CLIC2,GIMAP7,ADAM15,SH3BP5,LIFR,ENG,PLK2,CPXM2,JAM2,ADGRL4,FAM110D,TGFBR3,MALL,GIMAP4,ADM5,BMP4,OLFM1,TSPAN7,FKBP1A,CRIM1,EPHB4,PRKCH,SEMA3F,MCTP1,CXorf36,…
15	RAB27B,MAN1A1,KCNMB1,TTN
16	GSTP1,HIST1H4C,KRT8,TUBA1C,ELF3,AQP3,TUBA1B,FAM213A,CENPF,TUBB,KRT7,CCNB1,PTTG1,TOP2A,TUBA4A,KPNA2,UBE2S,CBR1,MKI67,H2AFZ,DUT,TKT,NUSAP1,UBE2C,STMN1,PCNA,CKS1B,TPX2,PPP1R14B,FERMT1,TUBB4B,CKS2,HMGB3,BIRC5,SLC25A5,DHFR,CENPW,H2AFX,HMGA1,CCNB2,TYMS,KIF20B,CDK1,UBE2T,CDC20,ATAD2,CD24,CENPE,CKAP2,EZR,CDKN3,PHF19,DST,TK1,ASS1,CCDC34,C19orf48,CENPU,TMEM106C,SAC3D1,KIF23,HRAS,HELLS,NUF2,CLSPN,RRM1,DTYMK…
17	MMP9,CST3,CKB,ACP5,RNASE1,TYROBP,CD68,LSP1,ITGB2,C1QA,SLC40A1,MFSD12,HCST,LGMN,F13A1,CTSS,FERMT3,LCP1,FCER1G,LGALS9,C1QC,STAB1,ABCA6,DAB2,CD84,CYBB,MS4A7,CSF1R,RNASE6,CD14,EMB,SPI1,MPEG1,MS4A6A,ALDH1A2,NCF1,NCF4,ARRB2,NCKAP1L,ARHGAP4,P2RY14,MARCH1,ADAP2,PTAFR,CYTH4,CTSZ,DOK2,RAC2,CD53,GPSM3,RGS10,CD4,RGCC,CD37,UCP2,LAIR1,FCGR2A,SLC25A4,HCLS1,ME1,IGSF6,DPP4,PILRA,MSR1,NCF2,GNA15,CTSB,CTSK,EVI2B,CC…
18	FAM189A2,PCDH9,SLC5A3,GPM6B
19	MYL9,ACTG2,C11orf96,MYH11,FLNA,PPP1R14A,LMOD1,AOC3,MRGPRF,WFDC1,HSPB6,CNN1,SMTN,PDLIM7,SLMAP,NEXN,CYFIP2,PPP1R12B,PLN,ITGA8,LPP,ALDH1B1,SORBS2,MRVI1,RASL12,SSTR2,MYH10,PDE5A,FBLIM1,PRUNE2,CFL2,HSPB7,SGCA,FHL5,C12orf75,KCNMB1,PARM1,CAP2,NPNT,RASGRP2,LDB3,MBNL1-AS1,PRRX2,TGFB3,HSPA2,SUGCT,FMO3,TNFRSF11B,ANPEP,HMOX1,OSR2,PDGFRB,RGS4,ADRA2A,TMEM119,REM1,AKR1B1,NREP
22	MT1X,MT1E,SLC12A2,DBI,ATP1B1,PDCD4,XBP1,CHCHD10,SERHL2,PLA2R1,SDC4,SEC11C,SLC26A2,TPD52L1,KCNN4,TSTD1,CAMK2N1,FMO5,PLPP2,CRACR2B,ATP1A1,STARD10,DSG2,EPHB3,NDRG2,STK39,IDH2,ALOX15B,RBM47,SH3BP4,CLDN7,ATP2A3,CD82,ARFGEF3,GALNT7,SHROOM3,VAV3,COBL,NOSTRIN,CREB3L4,ERBB2,FXYD3,SLC44A4,RAB27B,ENC1,MRAS,TBX3,SCIN,MLPH,SERINC2,GSTO2,TC2N,SH3YL1,GAPDH,PART1,HOMER2,SLC25A4,GCNT2,NCALD,NXPH4,KIAA1671,TPD52,P…
23	FOXD1,LTBP4,MATN2,TNNC1,BNC2,TENM2,MEOX2,FLRT2,SLC22A3,PRICKLE1,ABCA8,MRAS,EFNB1,PKDCC,PLEKHA4,NGFR,WNT6,COL21A1,FOXS1,MFAP5,LRRN4CL,SPTBN1,KLF5,ABCA10,CRISPLD1,CLIC5,GPC1,ITGA6,CSRP1,ETV1,SLC2A1,PRELP,DKK3,EBF2,MXRA8,MEST,ITGB4,FGL2,GSN,SMAD9,ABCA9,SOD3,RGL1,TNNT1,LMO7,TXNIP,TIMP2,TSPAN11,LGALS3BP,PTGDS,COL9A3,P2RY14,SORBS1,ZEB1,PPP1R12B,MTSS1,OLFML2A,GSTM5,NR4A2,EGR3,EFEMP2,INMT,CDH11,FXYD1,NTM…
24	GPM6B,PMP22,CAPS,MITF,CYB561A3,SCIN,MPZ,LSAMP,PLXNC1,MBP,SLCO4A1,PRX,QPCT,CDKN2A,TUBB2B,SLC25A4,SLC1A4,MCOLN3,INPP4B,ARRB2,PLEKHA4,SEMA3B,TMEM70,FEZ1,GCNT2,GATM,KCNAB2,FSTL3,GAS2L3,PDLIM4,L1CAM,GLDN,MLPH,TEX41,POU3F1,LIMCH1
25	CCL21,S100A10,TMSB10,GNG11,LMO2,FAM107B,MMRN1,ADIRF,TFPI,PPFIBP1,SNCG,TBX1,NRP2,ELK3,GJA4,MAF,TGFBR2,EFNB2,FXYD6,PARD6G,MGST2,SOX4,PTPRE,TSPAN5,HLA-E,NUDT4,CRIP2,AKAP12,GYPC,FOXC2,DNASE1L3,ARHGAP29,GGT5,CD9,HRCT1,ADD3,CDC42EP5,C4orf48,RAMP3,THBD,EFEMP1,WFS1,ARL4A,TMEM204,KANK3,SEMA6A,RASGRP3,RASSF9,SULF2,COLEC12,MPP7,IGF1,PALD1,NR2F2,FOXP1,PGM5,TPM3,SLC24A1,GIMAP1,PROCR,PDPN,UNC5B,LYN,OAF,EFNA5,L…
26	CLTB,ACSL1,CLIC3,PERP,SPINT1,EPS8L1,PLBD1,SSFA2,NEBL,GRHL1,FOXC1,DEGS2,LLGL2,CNFN,VAMP8,SBSN,DSP,ADGRG1,PPL,TACSTD2,SPINT2,GLTP,EMP2,TMEM79,DYNLL1,SYNGR2,EPS8L2,PYCARD,PTPRF,GMDS,CPM,DGAT2,PHLDA2,GAN,LYPD3,MBOAT2,CASZ1,HEBP2,TMEM54,AHNAK2,DHCR24,SH3BGRL2,PPP1R13L,ELOVL4,SEMA3C,HSD11B2,ZBTB7C,BAIAP2,EXPH5,DHCR7,NEDD4L,LGALSL,GPRC5A,PCDH1,ANK3,LPCAT2,BNIPL,KIAA1211L,METRNL,HOPX,TMEM45A,BIN2,ABHD5,G…
27	MYLK,FBXO32,COL9A3,CNN1,OSR1,MEG3,FBXO2,COL9A2,NTF3,ISM1,C2orf40,KCNMB1,CRISPLD1,TFAP2C,BHLHE41,PPP1R3C,IFFO2
