# Supplementary material for: Characterization of the microenvironment of diabetic foot ulcers and potential drug identification based on scRNA-seq
Source: Front Endocrinol (Lausanne). 2023 Jan 4;13:997880. doi: 10.3389/fendo.2022.997880 (PMC9845942; doi:10.3389/fendo.2022.997880)
Supplement: Supplementary file 1 [file DataSheet_1.zip › Data Sheet/Table S3 Cell markers for different cell clusters.txt]

Adventitial cell	PECAM1,CD34,PTPRC,NCAM1,ENG,CD44,NT5E,THY1,CSPG4
B cell	CD19,CD27,CD38,PTPRC,IgD family,ZAP70,SLAMF1,MS4A1,AICDA,MME,TNFSF13B,CD28,TFRC,CD86,CR2,CD24,CD5,CD40LG,NA,CD40,CD74,CD80,CD79A,PAX5,FCER2,ST6GAL1,MB2 family,POU2AF1,POU2F2,[FCGR2A,FCGR2B,FCGR2C],BCL2,BCL6,GCSAM,LMO2,CD34,HLA-DR family,HLA-DRA,IGHM,BCR,CCR10,CSF1R,ITGAM,ITGAX,IL2RB,IL6R,IL7R,IL6ST,SDC1,CD14,CTLA4,[FCGR3A,FCGR3B],CD163,CXCR3,CXCR5,CCR2,CCR4,CCR6,CD1C,CD1D,IL12RB1,IL17RA,IL18R1,CD…
Basal cell	TSC-22 family,CD151,TP63,S100A6,KRT5,TEAD1,NA,KRT14,NA,TAZ,ACKR3,ADH7,ANXA8,ANXA8L1,AQP3,ARL4D,ATP1B3,BMP7,C10orf99,C16orf74,CAPG,CAV1,CCND2,CD109,CLCA2,CLCA4,CLDN1,COL17A1,CSTA,DAPL1,DSC3,DSG3,DUSP7,FABP5,FAT2,FBLN1,FGFBP1,GJB3,GLTP,GM2A,GPC1,GPNMB,GPX2,HSPB1,IFI27L2,IGFBP6,IL1RN,IL20RB,ITGA6,JUP,KRT13,KRT15,KRT16,KRT17,KRT4,KRT6A,KRT6B,KRT6C,LAD1,LGALS7,LGALS7B,LOXL4,LY6D,LYPD3,MMP28,MT1X,NOTCH…
Basal progenitor cell	CD24,CD44,ITGA6,EPCAM
Basophil	IL3RA,ENPP3,CD63,CCR3,PTPRC,CD69,HLA-DR family,CD19,CD22,CCR5,LAMP1,ANPEP,CD44,ICAM1,FCER1A,IgE family,TLR4,P49715,ITGAL,IL5RA,CD40LG,[FCGR3A,FCGR3B],CCR2,[IL18R1,IL18RAP],IL2RA,TLR1,TLR2,TLR6,TLR9,PTGDR2,CD33,CD38,SPN,C5AR1,CD9,GATA2,KIT,ITGAM,FUT4
Dendritic cell	SLAMF1,CD40,CD80,CD86,MHC class II,ITGAX,HLA-DR family,CD83,CR1,CD34,THBD,CD1C,CLEC4C,CCR6,NA,PCX3CR1,PFLT3,CD209,CD1A,MHC Class II,CLEC9A,IL3RA,CD14,CD68,ADAM19,PTPRC,LRP1,CR2,CLIP1,CLU,LAMP3,CD302,IL12RB2,IL6,IRF7,IRF8,TLR7,TLR9,TNF,ITGAM,ANPEP,CD33,NRP1,CD52
Dendritic cell progenitor	CSF1R,CSF2RA,KIT,IL3RA,FLT3,CD34,PTPRC,AXL,SIGLEC1,CD22,CLEC4C,CD33,CX3CR1,SIGLEC6
Endothelial cell	CD209,PROM1,CDH5,CD34,PTPRC,PECAM1,VWF,TFRC,DLK1,KDR,NA,ENG,VCAM1,NECTIN2,MCAM,ALCAM,CDH2,CD44,CD47,ICAM1,NT5E,THY1,GP1BA,ITGAM,EMCN,CD24,CDH1,CLDN4,DSP,EPCAM,KRT18,KRT19,OCLN,ENTPD1,[FLT1,FLT4],ICAM2,TIE1,TEK,VEGFA,NOS3,NCAM1,ECSCR,ICAM family,THBD,ABCG2,LYVE1,FLT1,PDPN,LGR5,RFTN1,STAB2,AQP1,PLVAP,SEMA3G,SLC14A1,PTPRB,ANPEP,MRC1,CD40,[SELE,SELP,SELL],CD81,FLT4,APLN,SELE,ACKR2,ACE,BSG,SLAMF1,CD15…
Endothelial precursor cell	PECAM1,KDR,PROM1,FLT1,TEK
Endothelial progenitor cell	CD34,PTPRC,KDR,PROM1,PECAM1,FLT3,THY1,CDH5,KIT,NANOG
Endothelial stem cell	ICAM2,ENG,VCAM1,CSF3R,KIT,TNFRSF1A,TNFRSF1B,CD14,MCAM,ITGB1,PECAM1,CD34,PTPRC,ITGA4,ITGA5,ITGA6,ICAM1,SELL,SELP
Epidermal stem cell	SMCP,CD200,CD34,ITGA6,NES,TP63,TNC,YAP1,ITGB1,KRT14,FZD2,FZD3,FZD7,CD46
Epithelial cell	KLF6,EPCAM,FZD4,KRT8,WNT4,FUT4,FLOT2,MUC family,KIT,ALCAM,FOLR1,KRT13,KRT19,CDH1,GCG,INS,MME,ANPEP,CLDN1,PAX2,CD34,TEK,CTNNB1,KRT18,CDH2,OCLN,VIM,TJP1,TJP2,Cytokeratin family,NA,AR,TP63,KRT7,ENG,KRT3,MUC1,SMN1,PIP,PECAM1,ITGAE,VCAM1,IL6R,IL6ST,THBD,CD1D,CD24,NOS2,NA,ICAM1,KRT1,KRT10,KRT14,KRT15,KRT16,KRT2,KRT5,[KRT6A,KRT6B],KLK3,SFTPB,SFTPC,SFTPD,BIRC5,ITGB4,IL1R1,PROM1,DDR1,CD40,ITGA6,CEACAM1,ST…
Epithelial progenitor cell	CD24,CD44,CEACAM6,NGFR
Epithelial stem cell	NGFR
Granulocyte	CCR3,CD14,FUT4,[FCGR3A,FCGR3B],ENPP3,CD44,PTPRC,ITGA4,CD63,CEACAM8,ITGAM,ITGAX,IL3RA,CD33,HLA-DR family,ANPEP,[FCGR2A,FCGR2B,FCGR2C]
Granulosa cell	CHST8,FSHR,GLDC,GPX3,MGARP,FOXL2,SPRR2 family,MCAM,CACNA1F,FN1,NA,ADI1,AEBP1,AK1,ALDH1A1,AP1S3,APOBEC3C,ARHGAP29,ARHGDIB,ATP1A1,ATP2B1,BCL3,BEND5,BIRC3,C12orf10,C1R,C1S,C3orf58,C4orf48,C6orf62,C7,CALB2,CCDC152,CCND3,CCNG1,CD14,CDCP1,CDKN1C,CEBPD,CHI3L1,COL14A1,COL1A1,COL1A2,COPE,CRABP2,CXCL10,CYP19A1,DHRS13,DIRAS3,DLK1,EIF5A,EMILIN2,EMP3,ENO2,FABP5,FBLN1,FLOT2,FSTL3,FXYD5,GAPDH,GATM,GGT5,GNG2,GOL…
Hematopoietic cell	PTPRC,TFRC,NA,KIT,IL3RA,CD14,CD34,THY1,GYPA,CD109,PECAM1,DNTT,ITGAM,CD19,MS4A1,[CD3D,CD3E,CD3G]CD33,CD38,CD4,NA,CD8A
Hematopoietic precursor cell	KIT,IL3RA,CD14,CD34,PTPRC,THY1,GYPA
Hematopoietic progenitor cell	CD34,ALDH family,CASR,KDR
Hematopoietic stem cell	PROM1,CD34,CD38,THY1,KIT,ITGA2,CMAHP,PTPRC,ACE,BMI1,MYC,ENG,VCAM1,IL7R,SLAMF1,PECAM1,CD33,ITGA2B,CD44,CD48,PROCR,GFI1,CASP3,MCL1,MYB,PTEN,KITLG,STAT5A,STAT5B,KDR,ABCG2,ALDH1A1,CD244,ITGA6,CD93,CDCP1,CXCR4,A4GALT,EPOR,ESAM,MECOM,FLT3,GATA2,ZBTB16,PODXL,PROM2,SPI1,SPIB,NA,MPL,PDGFRB,TEK,ABCB1,NGFR,CD164,NOTCH1,[ITGA1,ITGA3,ITGA4,ITGA5,ITGA6]
Interstitial cell	DECR1,CDH2
Keratinocyte	ALDH family,CD44,TFRC,ITGA6,CD34,KRT14,ITGB1,KRT19,KRT5,KRT8,SPRR2A
Keratinocyte progenitor cell	ABCG2,CD34,TP63
Leukocyte	GP1BA,PTPRC,[FCGR3A,FCGR3B],MS4A1,[CD3D,CD3E,CD3G],CD38,LY9,CD14,IL2RA,CD40,CD48,FCGR1A,CD69,CD80,CX3CR1,HLA-DR family,TLR4,TREM1
Macrophage	CD68,CCR7,CD163,MRC1,CD14,PTPRC,macrophage galactose-type C-type lectin family,[ITGAM,ITGB2],HLA-DR family,LYZ,ITGAM,FCGR1A,ADGRE1,AIF1,[FCGR3A,FCGR3B],[FCGR2A,FCGR2B,FCGR2C],ITGAX,CSF1R,CCL18,CCL2,IL1RN,NA,CD80,CD83,CD86,RETNLB,ITGAL,ICAM1,TFRC,HLA class II,ARG1,IRF5,ENG,LAMP2,FUT4,CCR5,TLR2,TLR4,CD33,LILRB4ITGAM,TNFSF18,LGALS3,MHC Class II,SIGLEC1,TREM1,CD40,CD63,CXCL10,CXL11,CXCL2,CXCL9,GPNMB,…
Mast cell	KIT,IL2RA,FCER1A,CD2,ENPP3,SLC18A2,[FCGR2A,FCGR2B,FCGR2C],CD33,CSF2RA,IL3RA,IL5RA,IL6R,FUT4,CD24,CR1,SPN,FCGR1A,CD9,NA,FCER2,[CD3D,CD3E,CD3G],PTPRC,IL2,ABCA1,ACSL4,ADCYAP1,ADIRF,ADRB2,ALOX5,ALOX5AP,ANXA4,AREG,ARHGAP18,ASAH1,ASIC4,BACE2,BEX1,BTK,CADPS,CALB2,CAPG,CAPN3,CD69,CD82,CDK15,CLU,CMA1,CNRIP1,COL13A1,CPA3,CPM,CSF1,CST3,CTSG,CTTNBP2,DDX1,DHRS9,DLC1,EFHC2,EGR1,GATA2,GCSAML,GMPR,GPR35,HDC,HEY1…
Mast cell progenitor	TFRC
Mesenchymal stem cell	CD44,ENG,ALCAM,ITGB1,ITGA5,NT5E,THY1,NA,PECAM1,CD34,PTPRC,CD14,HLA-ABC family,HLA-DR family,MHC class I,CDH2,CD4,ITGA6,MME,PDGFRA,CASP3,CMAHP,NGFR,FZD9,TGF-beta family,VIM,CD19,SUSD2,MCAM,NA,ITGAV,DAZL,DDX4,PIWIL2,ZBTB16,POU5F1,STRA8,PROM1,TFRC,NES,CD24,CD81,ANPEP,BSG,VCAM1,ITGA1,ACTA2,NANOG,PODXL,SOX2,PPARGC1A,UCP1,LEP,CD70,KIT,TNFRSF1A,PDGFRB,ERBB2,ITGA4,NCAM1,BMPR1A,BMPR1B,BMPR2,FN1,HLA Class …
Monocyte	ITGAM,[FCGR3A,FCGR3B],CD19,CD2,[CD3D,CD3E,CD3G],NCAM1,KLRD1,KLRC1,CD14,MS4A1,CD27,CD38,CD79A,IgG family,CD274,F3,[FCGR2A,FCGR2B,FCGR2C],CD40,PTPRC,FCGR1A,CD80,CD86,HLA-DR family,PDCD1,TNFRSF1B,KIT,KIR2DL1,KIR2DL3,KLRB1,ITGA1,ITGA2,B3GAT1,CXCR6,KLRC2,NCR1,CD68,CD34,CCR7,CD4,SELL,CD8A,TRA,TRB,PECAM1,SELPLG,ICAM4,CD244,COX2,MPO,IL6R,SDC1,ENPP3,CD22,[ITGAM,ITGB2],CD163,BSG,CD36,CD52,HLA-DRA,ITGAX,LYZ…
Myoepithelial cell	ITGB1,CD44,TP63,BHLHE40,Actin family,Calponin family,S100 family,SMN1,MME,KRT14,LGALS7,CDH3,ALPG
Myofibroblast	ACTA2,RBP1,VIM,FN1,Calponin family,DES
Natural killer cell	ITGAM,[FCGR3A,FCGR3B],CD19,CD2,[CD3D,CD3E,CD3G],NCAM1,KLRD1,KLRC1,ITGA1,CXCR6,CD158 family,KLRK1,FASLG,NCR1,PTPRC,DPP4,CD3D,NKG7,KIR2DL3,MME,ITGAE,KIT,ITGAX,IL2RB,IL7R,CD160,KLRB1,CXCR3,CCR4,CCR6,IL12RB1,IL17RA,IL18R1,LY9,CD244,CD27,LAIR1,NCR2,NCR3,CD34,CD38,CD4,SPN,ITGA4,B3GAT1,SELL,CD68,CD69,CD7,CD8A,CD81,FLT3,GZMA,GZMB,IL21R,KLRG1,LRRC36,IL1RL1,ZAP70,BAAT,NA,CCR1,LAMP1,CXCR1,FCGR2A,IL12RB2,IL1…
Neutrophil	FCGR3B,ITGAM,ITGAX,IL3RA,CD14,FUT4,[FCGR3A,FCGR3B],CD33,CEACAM8,HLA-DR family,MPO,ANPEP,PTPRC,LCN2,CD24,FPR1,CD68,CXCL8,MNDA,MME,CSF3R,PECAM1,[FCGR2A,FCGR2B,FCGR2C],SELL,FCGR1A,C5AR1,CXCR1,CXCR2,JAML,TLR2,ITGB2,CD44,CD55,S100A8,S100A9,NECTIN2,CSF2RA,BST1,NA,CD177,TLR1,TLR4,TLR6,TLR9,CR1,SPN,CEACAM1,CEACAM6,CEACAM3,FCAR,CD93,ITGA4,ADGRG3,ANXA3,AQP9,ARG1,BASP1,BCL2A1,BTNL8,CDA,CLC,CLEC4E,CMTM2,G0S2…
Plasma cell	CD19,CD27,CD38,IgD family,SDC1,LY9,LAIR1,ICAM1,KIT,TNFRSF17,PRDM1,CXCR4,MS4A1,TNFSF4,PECAM1,CD81,CD9,IRF4,XBP1
Plasmablast	CD19,CD24,CD38,CD40LG
Pluripotent stem cell	CDH11,EFNA2,GPC3,PRSS50,NECTIN2,PECAM1,EPCAM,ITGA6,ALPL,NANOG,POU5F1,SOX2,FUT4,NA,PODXL,ANPEP,CD9,KLF4,LIN28A
Stem cell	NGFR,NA,PECAM1,TFRC,THY1,NES,POU5F1,SOX2,CD34,KIT,TNFRSF8,ALP,ALCAM,CD44,TACSTD2,PROM1,CASP3,NANOG,LGR5,SALL4,ENG,NT5E,FLT1,KDR,HLA-ABC family,ANPEP,ITGB1,TP63,ABCG2,VIM,CD9,CSPG4,CXCR4,PAX7,NCAM1,ACTA1,Calponin family,SMTN,FUT4,VCAM1,PAX6,SOX1,PTPRC,KIF4A,CDH5,MSI1,NA,MCAM,BMI1,IBSP,OSX,RUNX2,CSF2RA,NOTCH1,PDGFRA,ITGAV,CDH1,KLF4,GNL3,LIN28A,KRT18,KRT19,ALDH family,EPCAM,ITGA6,ADAM17,DLK1,SOX9,DC…
Stromal cell	VIM,GREM1,ENG,CD44,NT5E,THY1,NGFR,NA,MCAM,ALCAM,ITGB1,CD34,PTPRC,ITGA1,MME,ANPEP,ICAM2,VCAM1,KIT,PDGFRA,PDGFRB,PECAM1,ITGA4,ICAM3,ITGAV,ITGB3,ICAM1,LTBR,MADCAM1,MMP1,MMP2,MMP9,NA,PDPN,TIMP1,TIMP2,TLR1,TLR2,TLR3,TLR4,BST1,COL5A1,KLF6,LUM
T cell	SLAMF1,[CD3D,CD3E,CD3G],CCR7,IL7R,IL2RA,CD27,BTLA,CD28,CD4,PTPRC,SELL,CD8A,CTLA4,PDCD1,HAVCR2,CD5,NA,DPP4,CD2,CD7,UCHL1,MT1 family,UCH family,NA,THY1,CD69,CD244,[TRA,TRB],CD58,CD68,CD44,IL2,CCR10,MME,ITGAE,ITGAM,ITGAX,IL2RB,IL6R,ANPEP,IL6ST,PDGFRA,PDGFRB,KLRC1,[FCGR3A,FCGR3B],CD160,KLRB1,APOE,FASLG,CXCR3,CXCR5,CCR2,CCR3,CCR4,CCR5,CCR6,CCR8,CD1A,CD1C,CD1D,CD200,CD200R1,IL12RB1,IL17RA,IL18R1,LY9,FC…
Vascular endothelial cell	CD34,CDH5,ICAM1,PLVAP
Vascular progenitor cell	KIT,MKI67
Vascular smooth muscle cell	PDGFRB,CNN1,MYH11
Vascular stem cell	KIT,MKI67
White blood cell	PTPRC
