# Supplementary material for: Characterization of the microenvironment of diabetic foot ulcers and potential drug identification based on scRNA-seq
Source: Front Endocrinol (Lausanne). 2023 Jan 4;13:997880. doi: 10.3389/fendo.2022.997880 (PMC9845942; doi:10.3389/fendo.2022.997880)
Supplement: Supplementary file 1 [file DataSheet_1.zip › Data Sheet/Table S4 scScore.xlsx]

## Sheet: Sheet1
Score	Disease	CellType				Score	Disease	CellType
0.575198	Non-DFU Diabetic	Pluripotent stem cell				0.406006	Non-DFU Diabetic	Hematopoietic stem cell
1	Non-DFU Diabetic	Pluripotent stem cell				1	Non-DFU Diabetic	Hematopoietic stem cell
0.419818	Non-DFU Diabetic	Pluripotent stem cell				0.486354	Non-DFU Diabetic	Hematopoietic stem cell
0.598621	Non-DFU Diabetic	Pluripotent stem cell				0.562544	Non-DFU Diabetic	Hematopoietic stem cell
0.64006	Non-DFU Diabetic	Pluripotent stem cell				0.579509	Non-DFU Diabetic	Hematopoietic stem cell
0.419242	Non-DFU Diabetic	Pluripotent stem cell				0.380518	Non-DFU Diabetic	Hematopoietic stem cell
0.132969	Non-DFU Diabetic	Pluripotent stem cell				0.329933	Non-DFU Diabetic	Hematopoietic stem cell
0.37972	Non-DFU Diabetic	Pluripotent stem cell				0.563983	Non-DFU Diabetic	Hematopoietic stem cell
0.195098	DFU-healer	Pluripotent stem cell				0.327868	DFU-healer	Hematopoietic stem cell
0.765933	DFU-healer	Pluripotent stem cell				0.516901	DFU-healer	Hematopoietic stem cell
0.833978	DFU-healer	Pluripotent stem cell				0.563485	DFU-healer	Hematopoietic stem cell
0.496893	DFU-healer	Pluripotent stem cell				0.266299	DFU-healer	Hematopoietic stem cell
0.627868	DFU-healer	Pluripotent stem cell				0.505178	DFU-healer	Hematopoietic stem cell
0.609573	DFU-healer	Pluripotent stem cell				0.412507	DFU-healer	Hematopoietic stem cell
0.513308	DFU-healer	Pluripotent stem cell				0.57897	DFU-healer	Hematopoietic stem cell
0	DFU-healer	Pluripotent stem cell				0	DFU-healer	Hematopoietic stem cell
0.103337	DFU-healer	Pluripotent stem cell				0.201205	DFU-healer	Hematopoietic stem cell
0.716413	DFU-nonhealer	Pluripotent stem cell				0.4294	DFU-nonhealer	Hematopoietic stem cell
0.341537	DFU-nonhealer	Pluripotent stem cell				0.409991	DFU-nonhealer	Hematopoietic stem cell
0.127615	DFU-nonhealer	Pluripotent stem cell				0.690534	DFU-nonhealer	Hematopoietic stem cell
0.138125	DFU-nonhealer	Pluripotent stem cell				0.647257	DFU-nonhealer	Hematopoietic stem cell
0.198654	DFU-nonhealer	Pluripotent stem cell				0.215683	DFU-nonhealer	Hematopoietic stem cell
