# Supplementary material for: Characterization of the microenvironment of diabetic foot ulcers and potential drug identification based on scRNA-seq
Source: Front Endocrinol (Lausanne). 2023 Jan 4;13:997880. doi: 10.3389/fendo.2022.997880 (PMC9845942; doi:10.3389/fendo.2022.997880)
Supplement: Supplementary file 1 [file DataSheet_1.zip › Data Sheet/Table S5 Drug target genes of diabetic foot ulcers.txt]

"Cell"	"Gene"
"1"	"Pluripotent stem cell"	"ANPEP"
"2"	"Monocyte"	"FCER1G"
"3"	"Monocyte"	"CYBA"
"4"	"Monocyte"	"ITGA1"
"5"	"Monocyte"	"BID"
"6"	"Monocyte"	"CYBB"
"7"	"Monocyte"	"ANPEP"
"8"	"Monocyte"	"PLAUR"
