# Supplementary material for: Characterization of the microenvironment of diabetic foot ulcers and potential drug identification based on scRNA-seq
Source: Front Endocrinol (Lausanne). 2023 Jan 4;13:997880. doi: 10.3389/fendo.2022.997880 (PMC9845942; doi:10.3389/fendo.2022.997880)
Supplement: Supplementary file 1 [file DataSheet_1.zip › Data Sheet/Table S6 Primer sequence information for RT-PCR.xlsx]

## Sheet: Sheet1
上游引物的标识：-S（sense primer）或者-F（forward primer）；
下游引物的标识：-A（antisense primer）或者-R（reverse primer）；
其中公司设计的引物用-S和—A；客户提供的引物序列用-F和-R；
引物信息	引物名称	引物序列（5'-3')	片段长度（bp）	退火温度（℃）
	cel-miR-39-3p-RT	CTCAACTGGTGTCGTGGAGTCGGCAATTCAGTTGAG CAAGCTGA		60
	cel-miR-39-3p-S	ACACTCCAGCTGGGTCACCGGGTGTAAATC	60	60
	通用引物-A	TGGTGTCGTGGAGTCG		60
NM_001150.3	H-ANPEP-S	CAATGTCAGAAAGGTGGTGGC	110	60
	H-ANPEP-A	TAAGCGTGATGTTGAACTCGGC		60
NM_001196.4	H-BID（1）-S	CGCTTGGGAAGAATAGAGGCA	101	60
	H-BID（1）-A	ATGCTACGGTCCATGCTGTCC		60
NM_000101.4	H-CYBA(1)-S	CTGCATCTCCTGCTCTCGGT	102	60
	H-CYBA(1)-A	CACAGCCGCCAGTAGGTAGATG		60
NM_000397.4	H-CYBB(1)-S	ATGAGGTGGTGATGTTAGTGGGA	110	60
	H-CYBB(1)-A	TTTGAGCTTCAGATTGGTGGC		60
NM_004106.2	H-FCER1G(1)-S	GCAGTGGTCTTGCTCTTACTCCTTT	124	60
	H-FCER1G(1)-A	GACAGTAGAGGAGGGTGAGGACA		60
NM_181501.2	H-ITGA1(1)-S	TCCCGAGATGTGGCCGTAGT	101	60
	H-ITGA1(1)-A	CATACTGTTTCCTTTCCCTCCAT		60
NM_001005376.2	H-PLAUR-S	CTATTCCCGAAGCCGTTACCTC	165	60
	H-PLAUR-A	TCATCCTTTGGACGCCCTTC		60
